# Supplementary material for: Effect of Amaranth-Containing Dietary Intervention in Improving Hemoglobin Concentration: A Systematic Review and Meta-Analysis
Source: Public Health Rev. 2025 Jan 3;45:1607597. doi: 10.3389/phrs.2024.1607597 (PMC11738614; doi:10.3389/phrs.2024.1607597)
Supplement: Supplementary file 2 [file DataSheet5.xls]

## Sheet: Sheet1
study	Syear	TypeofStudy	PYear	country	design	tn	NI1_amarant	NC	Populationage	Healthstatus	Amaranthpart	species	preparedfood	Comparator	freqconsumweek	followupinweek	statisticamethod	material	AC	iBase_Meangdl	iBase_SDorothervariancespe	iEnd_Mean	iEnd_SDorothervariancespec	n_int	cBase_Mean	cBase_SDorothervariancespe	cEnd_Mean	cEnd_SDorothervariancespec	n_cont	hgbCconclusion	adjustedforattitude	cutoffpoint	AR	studylabel	_meta_id	_meta_studylabel	_meta_es	_meta_se	_meta_cil	_meta_ciu	_meta_studysize	S_design	population	partused	_meta_weight	amarnth_alone	mixture	_meta_regweight	setting
Fitriani et al., 2020	2018	Published	2020	Indonesia	RCT	128	64	64	18-60 years	anemic	leaves	A. tricolor L	herbal drink	iron supplement	10	4	t-test/MW test	.	heamoglobin	10.19	1.44	10.35	1.39	64	10.83	8.65	12.59	12.18	64	no effect				Fitriani et al., 2020	1	Fitriani et al., 2020	-0.256867	0.176454	-0.602711	0.0889771	128	RCT	anemic	leaves	12.7384	Combined	Combined	2.96769	Health facility
Ginting et al., 2021	2019	Published	2021	Indonesia	QE	30	15	15	20-40 years	healthy	leaves	A. tricolor L	juice	Beta Vulgaris juice	5	2	t-test/MW test	.	heamoglobin	10.82	1.6	12.16	1.92	15	10.88	1.6	11.92	2.28	15	increase				Ginting et al., 2021	2	Ginting et al., 2021	0.110791	0.355567	-0.586108	0.80769	30	QE	healthy	leaves	5.75391	Alone	Alone	2.31345	Home
Konyole et al., 2019	2013	Published	2019	Kenya	RCT	334	167	167	6 month	healthy	grain	A.cruentus	complementary food	CSB+		36	ANOVA	.	heamoglobin	10.7	1.4	11	1.56	152	10.7	1.3	11.3	1.19	137	Decrease				Konyole et al., 2019	3	Konyole et al., 2019	-0.214194	0.117835	-0.445146	0.0167589	289	RCT	healthy	grain	16.326	Combined	Combined	3.12782	Home
Macharia-Mutie et al., 2012	2011	Published	2012	Kenya	RCT	186	93	93	1-5 years	healthy	grain	not specified	porridge	plain maize porridge		16	ANCOVA and Cox R	Sysmex hematological analyzer (KX-21, Sysmex)	heamoglobin	12.2	1.2	11.5	1.1	93	11.2	1.1	11.5	1.1	93	no effect	yes			Macharia-Mutie et al., 2012	4	Macharia-Mutie et al., 2012	0	0.146049	-0.28625	0.28625	186	RCT	healthy	grain	14.5567	Combined	Combined	3.05664	Community
Nawiri et al., 2013		Published	2013	Kenya	QE	107	56	51	2.5-6 years	healthy	leaves	not specified	food	white cabbage	5	13	t test and linear regression	hemocue analyzer (Model B-Hemoglobin, Angelholm, Sweden)	heamoglobin	11.5	1.1	12.2	1.2	56	12.4	1.2	12.3	1.2	51	increase		<11g/dl	WHO	Nawiri et al., 2013	5	Nawiri et al., 2013	-0.0827367	0.192256	-0.459552	0.294078	107	QE	healthy	leaves	11.8583	Combined	Combined	2.91724	School
Orsango et al., 2020	2017	Published	2020	Ethiopia	RCT	100	50	50	2-5 years	anemic	grain	not specified	bread	maize bread	7	24	GEE	HemoCue analyser 301 (Angelholm, Sweden)	heamoglobin	10.1	0.82	11.3	1.4	50	10.3	0.7	10.9	0.87	50	increase		<11g/dl	WHO	Orsango et al., 2020	6	Orsango et al., 2020	0.34056	0.199921	-0.0512786	0.732398	100	RCT	anemic	grain	11.4501	Combined	Combined	2.89188	Home
Singh et al., 2023		Published	2023	India	QE	20	10	10	5-11 years	anemic	leaves	not specified	balls	nothing	14	6	t test	Haemoglobinometer (Fully Cell-Counter Automatic)	heamoglobin	7.93	1.4	10.73	0.76	10	9.05	1.4	8.9	1.52	10	increase		12-16g/dl		Singh et al., 2023	7	Singh et al., 2023	1.45854	0.486456	0.505104	2.41197	20	QE	anemic	leaves	3.52105	Combined	Combined	1.84343	Community
Stiller et al., 2020	2016	Unpublished	2020	India	RCT	123	58	65	6-39 months	anemic	leaves	A. tricolor L	cooked food	nothing	2	72	ANOVA and ANCOVA	HemoCue201+	heamoglobin	9.2	1.1	10	1.1	58	9.45	1	9.9	1.1	65	no effect				Stiller et al., 2020	8	Stiller et al., 2020	0.0903444	0.179597	-0.26166	0.442348	123	RCT	anemic	leaves	12.5593	Combined	Combined	2.95786	Community
Faber et al., 2016	2012	Published	2015	South Africa	RCT	167	86	81	6-12 years	healthy	leaves	A.cruentus	cooked food	school meal	5	12	t-test and ANCOVA	Coulter® Ac·T™ 5diff CP	heamoglobin	12.8	0.98	13.08	0.76	86	12.66	1.01	13.05	0.89	81	no effect					9	Faber et al., 2016	0.0361722	0.154142	-0.26594	0.338285	167	RCT	healthy	leaves	14.0594	Combined	Combined	3.0341	School
Muliani et al., 2017		Published	2017	Indonesia	QE	30	15	15	.	Post partum women	leaves	A. tricolor L	tablet	iron capsule	21	2	t test		heamoglobin	11.57	1.37	12.91	0.97	15	11.71	1.04	12.02	1.06	15	increase					10	Muliani et al., 2017	0.852311	0.371928	0.123345	1.58128	30	QE	Post partum women	leaves	5.3851	Alone	Alone	2.25145	Health facility
